# Supplementary material for: Using a synthetic machinery to improve carbon yield with acetylphosphate as the core
Source: Nat Commun. 2023 Aug 30;14:5286. doi: 10.1038/s41467-023-41135-7 (PMC10468489; doi:10.1038/s41467-023-41135-7)
Supplement: Supplementary file 4 — Supplementary Data 1 [file 41467_2023_41135_MOESM4_ESM.xlsx]

## Sheet: Sheet1
Supplementary Data 1. Characteristics of NOG and SCTPK pathways.
Pathway	Net reaction	Carbon yield	Genes	Number of enzymes	Key enzymes
NOG	Glucose + ATP + 2 Pi => 3 AcP + ADP	1	fxpk, talAB, tktAB, rpi, rpe, tpi, fbaA, fbp	Eight	phosphoketolase, transketolase, transaldolase
SCTPK	Glucose + ATP + 2 Pi => 3 AcP + ADP	1	xfspk, fbaA, glpX, rpi, rpe, tpi	Six	phosphoketolase, SBPase
