# Supplementary material for: Using a synthetic machinery to improve carbon yield with acetylphosphate as the core
Source: Nat Commun. 2023 Aug 30;14:5286. doi: 10.1038/s41467-023-41135-7 (PMC10468489; doi:10.1038/s41467-023-41135-7)
Supplement: Supplementary file 5 — Supplementary Data 2 [file 41467_2023_41135_MOESM5_ESM.xlsx]

## Sheet: Sheet1
Supplementary Data 2. Plasmids used in this study.
Plasmids	Relevant characteristics	Source
pACYCDuet-1	T7 promoter, lacIq, p15A ori, CmR	Novagen
pRSFDuet-1	T7 promoter, lacIq, RSF ori, KanR	Novagen
pETDuet-1	T7 promoter, lacIq, pBR322 ori, AmpR	Novagen
pET28a	T7 promoter, lacIq, pBR322 ori, KanR	Lab stock
pCas	repA101 ori (Ts), KanR, Cas9, ParaB-Red, lacIq, Ptrc-sgRNA-pMB1	Lab stock
pRSF	pRSFDuet-1 derivate, ΔlacIΔPT7	This study
pETD	pETDuet-1 derivate, ΔlacIΔPT7	This study
pSC	pSC101 ori, CmR	Lab stock
pTarget	pMB1 ori, SpecR, Pj23119-sgRNA	Lab stock
pTarget-Trrnb	pTarget derivate, contain rrnb T1 terminator	This study
pTarget-mTagBFP2-Trrnb	pTarget derivate, contain mTagBFP2 and rrnb T1 terminator	This study
pET28-fbaA	pET28a derivate, contain fbaA from Escherichia coli	This study
pET28-glpX1	pET28a derivate, contain glpX from Escherichia coli	This study
pET28-glpX2	pET28a derivate, contain glpX from Serratia marcescens	This study
pET28-glpX3	pET28a derivate, contain glpX from Bacillus methanolicus	This study
pET28-glpX4	pET28a derivate, contain glpX from Synechocystis sp. 6803	This study
pET28-shb17	pET28a derivate, contain glpX from Saccharomyces cerevisiae CEN.PK	This study
pET28-glpX5	pET28a derivate, contain glpX from Thermosynechococcus elongatus	This study
pET28-xfspk	pET28a derivate, contain xfspk from Bifidobacterium longum	This study
pTarget-ldhA	pTarget derivate, contain sgRNA targeting to ldhA	This study
pTarget-adhE	pTarget derivate, contain sgRNA targeting to adhE	This study
pTarget-pflB	pTarget derivate, contain sgRNA targeting to pflB	This study
pTarget-poxB	pTarget derivate, contain sgRNA targeting to poxB	This study
pTarget-aceE	pTarget derivate, contain sgRNA targeting to aceE	This study
pTarget-tktA	pTarget derivate, contain sgRNA targeting to tktA	This study
pTarget-talB	pTarget derivate, contain sgRNA targeting to talB	This study
pTarget-talAtktB	pTarget derivate, contain sgRNA targeting to talAtktB	This study
pTarget-gnd	pTarget derivate, contain sgRNA targeting to gnd	This study
pTarget-slr2094	pTarget derivate, contain sgRNA targeting to motA, knock in slr2094 (from Synechocystis sp. PCC6803) under Pj23119	This study
pETD-Pphlf-xfspk	pETD derivate, contain xfspk expressed under Pphlf promoter	This study
pETD-Pj23118-asgfp0	asRNA targeting to 0 nt lead sequence of gfp under Pj23118	This study
pETD-Pj23118-asgfp50	pETD-Pj23118-asgfp0 derivate, replace 0 nt asRNA with 50 nt	This study
pETD-Pj23118-asgfp80	pETD-Pj23118-asgfp0 derivate, replace 0 nt asRNA with 80 nt	This study
pETD-Pj23118-asgfp100	pETD-Pj23118-asgfp0 derivate, replace 0 nt asRNA with 100 nt	This study
pETD-Pj23118-asgfp150	pETD-Pj23118-asgfp0 derivate, replace 0 nt asRNA with 150 nt	This study
pETD-Pj23119-asgfp100	pETD-Pj23118-asgfp100 derivate, replace Pj23118 with Pj23119	This study
pETD-Pj23116-asgfp100	pETD-Pj23118-asgfp100 derivate, replace Pj23118 with Pj23116	This study
pETD-Pj23119-asgfp80	pETD-Pj23118-asgfp80 derivate, replace Pj23118 with Pj23119	This study
pETD-Pj23119-asgapA100nt-Pphlf-xfspk	pETD-Pphlf-xfspk derivate, 100 nt asgapA expressed under Pj23119.	This study
pETD-Pj23119-aspfkA100nt-Pphlf-xfspk	pETD-Pphlf-xfspk derivate, 100 nt aspfkA expressed under Pj23119.	This study
pETD-Pj23119-asgapB100nt-Pphlf-xfspk	pETD-Pphlf-xfspk derivate, 100 nt asgapB expressed under Pj23119.	This study
pETD-aspfkAgapB1-Pphlf-xfspk	pETD-Pphlf-xfspk derivate, 100 nt aspfkA expressed under Pj23119; 80 nt asgapB expressed under Pj23119.	This study
pETD-aspfkAgapB2-Pphlf-xfspk	pETD-Pphlf-xfspk derivate, 100 nt aspfkA expressed under Pj23119; 80 nt asgapB expressed under Pj23118.	This study
pETD-asgapApfkAgapB1-Pphlf-xfspk	pETD-Pphlf-xfspk derivate, 80 nt asgapA expressed under Pj23119; 100 nt aspfkA expressed under Pj23119; 80 nt asgapB expressed under Pj23118.	This study
pETD-asgapApfkAgapB2-Pphlf-xfspk	pETD-Pphlf-xfspk derivate, 80 nt asgapA expressed under Pj23118; 100 nt aspfkA expressed under Pj23119; 80 nt asgapB expressed under Pj23118.	This study
pETD-asgapApfkAgapB3-Pphlf-xfspk	pETD-Pphlf-xfspk derivate, 80 nt asgapA, aspfkA and asgapB expressed under Pj23119.	This study
pRSF-PglnAp2-gfp	pRSF derivate, gfp expressed under PglnAp2.	This study
pRSF-Pg-gfp	pRSF derivate, gfp expressed under Pg, which is a mutation of the governor region of PglnAp2.	This study
pRSFG1	pRSF derivate, glnG expressed under Pj23118.	This study
pRSFG1-Pg-gfp	pRSFG1 derivate, gfp expressed under Pg.	This study
pRSFG1-Pg1-gfp	pRSFG1-Pg-gfp derivate, gfp expressed under Pg1 (enhancer N, I).	This study
pRSFG1-Pg2-gfp	pRSFG1-Pg-gfp derivate, gfp expressed under Pg2 (enhancer P, I).	This study
pRSFG1-Pg3-gfp	pRSFG1-Pg-gfp derivate, gfp expressed under Pg3 (enhancer P, P).	This study
pRSFG1-Pg4-gfp	pRSFG1-Pg-gfp derivate, gfp expressed under Pg4 (enhancer N, P).	This study
pRSFG1-Pg5-gfp	pRSFG1-Pg-gfp derivate, gfp expressed under Pg5 (enhancer P, N).	This study
pRSFG1-Pg6-gfp	pRSFG1-Pg-gfp derivate, gfp expressed under Pg6 (enhancer I, P).	This study
pRSFG1-Pg7-gfp	pRSFG1-Pg-gfp derivate, gfp expressed under Pg7 (enhancer N, N).	This study
pRSFG1-Pg8-gfp	pRSFG1-Pg-gfp derivate, gfp expressed under Pg8 (enhancer I, I).	This study
pRSFG1-Pg9-gfp	pRSFG1-Pg-gfp derivate, gfp expressed under Pg9 (enhancer I, N).	This study
pRSFG2	pRSF derivate, glnG expressed under Pj23116.	This study
pRSFG2-Pg6-gfp	pRSFG2 derivate, gfp expressed under Pg6.	This study
pRSF-Pg6-gfp	pRSF derivate, gfp expressed under Pg6.	This study
pTarget-phlf	pTarget derivate, contain TrrnB, Pg, LtsvJ, B0031, PhlF, Tt7 and sgRNA targeting to cheW.	This study
pETD-Pphlf-gfp	pETD derivate, contain gfp expressed under Pphlf promoter	This study
pETD-Pphlf1-gfp	pETD-Pphlf-gfp derivate, inserting another phlO into its 5'UTR region	This study
pETD-Pphlf2-gfp	pETD-Pphlf-gfp derivate, inserting two phlOs into its 5'UTR region	This study
pETD-Pphlf3-gfp	pETD-Pphlf-gfp derivate, inserting phlO upstream of Pphlf (the distance between phlO centers is 63 bp)	This study
pTarget-phlf1	pTarget-phlf derivate, replace PhlF with PhlF-cI	This study
pTarget-phlf2	pTarget-phlf derivate, replace PhlF with PhlF-GGGGS-cI	This study
pTarget-phlf3	pTarget-phlf derivate, replace PhlF with PhlF-(GGGGS)2-cI	This study
pTarget-phlf4	pTarget-phlf derivate, replace PhlF with PhlF-(PT)4P-cI	This study
pTarget-phlf5	pTarget-phlf derivate, replace PhlF with PhlF-(EAAAK)2-cI	This study
pETD-Pphlf4-gfp	pETD-Pphlf3-gfp derivate, replace 63 bp with 47 bp	This study
pETD-Pphlf5-gfp	pETD-Pphlf3-gfp derivate, replace 63 bp with 97 bp	This study
pETD-Pphlf6-gfp	pETD-Pphlf3-gfp derivate, replace 63 bp with 197 bp	This study
pETD-Pphlf7-gfp	pETD-Pphlf3-gfp derivate, replace 63 bp with 297 bp	This study
pETD-Pphlf8-gfp	pETD-Pphlf3-gfp derivate, replace 63 bp with 547 bp	This study
pETD-Pphlf9-gfp	pETD-Pphlf3-gfp derivate, replace 63 bp with 847 bp	This study
pETD-Pphlf10-gfp	pETD-Pphlf3-gfp derivate, replace 63 bp with 48 bp	This study
pETD-Pphlf11-gfp	pETD-Pphlf3-gfp derivate, replace 63 bp with 50 bp	This study
pETD-Pphlf12-gfp	pETD-Pphlf3-gfp derivate, replace 63 bp with 52 bp	This study
pETD-Pphlf13-gfp	pETD-Pphlf3-gfp derivate, replace 63 bp with 54 bp	This study
pETD-Pphlf14-gfp	pETD-Pphlf3-gfp derivate, replace 63 bp with 56 bp	This study
pETD-Pphlf15-gfp	pETD-Pphlf3-gfp derivate, replace 63 bp with 58 bp	This study
pETD-Pphlf16-gfp	pETD-Pphlf3-gfp derivate, replace 63 bp with 60 bp	This study
pETD-Pphlf17-gfp	pETD-Pphlf3-gfp derivate, replace 63 bp with 62 bp	This study
pETD-Pphlf18-gfp	pETD-Pphlf3-gfp derivate, replace 63 bp with 64 bp	This study
pETD-Pphlf19-gfp	pETD-Pphlf3-gfp derivate, replace 63 bp with 66 bp	This study
pETD-Pphlf20-gfp	pETD-Pphlf3-gfp derivate, replace 63 bp with 68 bp	This study
pETD-Pphlf21-gfp	pETD-Pphlf3-gfp derivate, replace 63 bp with 70 bp	This study
pETD-Pphlf22-gfp	pETD-Pphlf3-gfp derivate, replace 63 bp with 72 bp	This study
pETD-Pphlf23-gfp	pETD-Pphlf3-gfp derivate, replace 63 bp with 74 bp	This study
pETD-Pphlf24-gfp	pETD-Pphlf3-gfp derivate, replace 63 bp with 76 bp	This study
pETD-Pphlf25-gfp	pETD-Pphlf3-gfp derivate, replace 63 bp with 78 bp	This study
pETD-Pphlf26-gfp	pETD-Pphlf3-gfp derivate, replace 63 bp with 80 bp	This study
pRSFG1-Pg6-β-gal	pRSFG1-Pg6-gfp derivate, replace gfp with lacZ	This study
pTarget-pta	pTarget derivate, contain sgRNA targeting pta	This study
pTarget-lacI	pTarget derivate, contain sgRNA targeting lacI	This study
pRSF-PglnAp2-pta-mCherry	pRSF derivate, pta and gfp expressed under PglnAp2	This study
pRSF-Pg6-pta-mCherry	pRSF derivate, pta and gfp expressed under Pg6	This study
pETD-Pphlf19-xfspk-gfp	pETD-Pphlf19-gfp derivate, insert xfspk	This study
pRSFG2-Pg6-pta-mCherry	pRSFG2-Pg6-gfp derivate, replace gfp with pta and mCherry	This study
pRSFG1-Pg6-pta-mCherry	pRSFG1-Pg6-gfp derivate, replace gfp with pta and mCherry	This study
pETD-Pphlf19-lacI-xfspk-gfp	pETD-Pphlf19-xfspk-gfp derivate, insert lacI	This study
pRSFG1-Pg6O-pta-mCherry	pRSFG1-Pg6-pta-mCherry derivate, insert two lacOs at a distance of 176 bp flanking Pg6	This study
pACYCDuet-mvaES	pACYCDuet-1, contain mvaES from Enterococcus Faecalis	Lab stock
pRSF-Pj23119-pta-mvaES	pRSF derivate, pta and mvaES expressed under Pj23119	This study
pRSF-PglnAp2-pta-mvaES	pRSF-PglnAp2-pta-mCherry derivate, replace mCherry with mvaES	This study
pRSF-Pg6-pta-mvaES	pRSF-Pg6-pta-mCherry derivate, replace mCherry with mvaES	This study
pETD-Pphlf19-xfspk	pETD-Pphlf19-xfspk-gfp derivate, remove gfp	This study
pRSFG2-Pg6-pta-mvaES	pRSFG2-Pg6-gfp derivate, replace gfp with pta and mvaES	This study
pRSFG1-Pg6-pta-mvaES	pRSFG1-Pg6-gfp derivate, replace gfp with pta and mvaES	This study
pBAD-Ae-pha	araBAD promoter, phaCAB, AmpR, araC, pBR322 ori	Aldor, I. & Keasling, J. D., 2001
pRSF-Pj23119-pta-phaCAB	pRSF derivate, pta and phaCAB expressed under Pj23119	This study
pRSF-PglnAp2-pta-phaCAB	pRSF-PglnAp2-pta-mCherry derivate, replace mCherry with phaCAB	This study
pRSF-Pg6-pta-phaCAB	pRSF-Pg6-pta-mCherry derivate, replace mCherry with phaCAB	This study
pRSFG2-Pg6-pta-phaCAB	pRSFG2-Pg6-gfp derivate, replace gfp with pta and phaCAB	This study
pRSFG1-Pg6-pta-phaCAB	pRSFG1-Pg6-gfp derivate, replace gfp with pta and phaCAB	This study
pET-mcrcn	pBR322 ori, lacIq, T7, mcrc (N940V/K1106W/S1114R), lac2-51 promoter, mcrn, AmpR	Liu, C. et al., 2016
pRSF-Pj23119-pta- accADBC-mcrn-mcrc	pRSF derivate, pta, accADBC, mcrn and mcrc expressed under Pj23119	This study
pRSF-PglnAp2-pta- accADBC-mcrn-mcrc	pRSF-PglnAp2-pta-mCherry derivate, replace mCherry with accADBC-mcrn-mcrc	This study
pRSF-Pg6-pta- accADBC-mcrn-mcrc	pRSF-Pg6-pta-mCherry derivate, replace mCherry with accADBC-mcrn-mcrc	This study
pRSFG2-Pg6-pta- accADBC-mcrn-mcrc	pRSFG2-Pg6-gfp derivate, replace gfp with pta and accADBC-mcrn-mcrc	This study
pRSFG1-Pg6-pta- accADBC-mcrn-mcrc	pRSFG1-Pg6-gfp derivate, replace gfp with pta and accADBC-mcrn-mcrc	This study
Supplementary References:
1. Aldor, I. & Keasling, J. D. Metabolic engineering of poly(3-hydroxybutyrate-co-3-hydroxyvalerate) composition in recombinant Salmonella enterica serovar typhimurium. Biotechnol. Bioeng. 76, 108-114 (2001).
2. Liu, C. et al. Functional balance between enzymes in malonyl-CoA pathway for 3-hydroxypropionate biosynthesis. Metab. Eng. 34, 104-111 (2016).
