# Supplementary material for: Using a synthetic machinery to improve carbon yield with acetylphosphate as the core
Source: Nat Commun. 2023 Aug 30;14:5286. doi: 10.1038/s41467-023-41135-7 (PMC10468489; doi:10.1038/s41467-023-41135-7)
Supplement: Supplementary file 6 — Supplementary Data 3 [file 41467_2023_41135_MOESM6_ESM.xlsx]

## Sheet: Sheet1
Supplementary Data 3. Strains used in this study.
Strains	Relevant characteristics	Reference
E. coli DH5a	F- supE44 ΔlacU169 (Φ80 lacZ ΔM15) hsdR17 recA1 endA1 gyrA96 thi-1 relA1	Invitrogen
E.coli BL21(DE3)	F–, ompT, gal, dcm, lon, hsdSB, (rB- mB-), λ(DE3)	Invitrogen
E.coli W3110	F-, λ-, IN(rrnD-rrnE)1, rph-1	Lab stock
E.coli BW25113	F-, DE(araD-araB)567, ΔlacZ4787 (del)::rrnB3, LAM-, rph-1, DE(rhaD-rhaB)568, hsdR514	Lab stock
Q2072	DH5a derivate, harboring plasmid pACYC-mvaE-mvaS	Lab stock
Q2193	DH5a derivate, harboring plasmid pETDuet-Plac-mcr1-549-T7-mcr550-1219 (N940V/K1106W/S1114R)	Lab stock
JW3840	E.coli BW25113, ΔglnL	Keio collection
Q3912	E.coli BW25113, ΔglnL, ΔKan	This study
Q3913	Q3912, rrnB T1 is inserted in front of the native TglnA	This study
Q3952	Q3913 derivate, ΔldhAΔadhEΔpflBΔpoxBΔtktABΔtalAB	This study
Q3953	Q3952 derivate, ΔaceE	This study
Q3963	Q3953 derivate, ΔmotA::Pj23119-slr2094 (from Synechocystis sp. PCC 6803)	This study
Q3964	Q3963 derivate, pETD-Pphlf-xfspk	This study
Q3965	Q3964 derivate, Δgnd	This study
Q3966	Q3963 derivate, Δgnd	This study
Q4526	Q3964 derivate, gapA is strongly inhibited by asRNA interference	This study
Q4527	Q3964 derivate, pfkA is strongly inhibited by asRNA interference	This study
Q4528	Q3964 derivate, gapB is strongly inhibited by asRNA interference	This study
Q4529	Q3964 derivate, pfkA and gapB are strongly and moderately inhibited by asRNA interference, respectively	This study
Q4530	Q3964 derivate, pfkA and gapB are strongly and moderately weakly by asRNA interference, respectively	This study
Q4531	Q3964 derivate, gapA, pfkA and gapB are moderately, strongly and weakly inhibited by asRNA interference, respectively	This study
Q4532	Q3964 derivate, pfkA is strongly inhibited, gapA and gapB are weakly inhibited by asRNA interference	This study
Q4533	Q3964 derivate, gapA, pfkA and gapB are all moderately inhibited by asRNA interference	This study
Q4534	Q3912 derivate, blue and red fluorescent protein genes (mtagbfp2, mCherry) flank TglnA	This study
Q4535	Q4534 derivate, rrnB T1 is inserted in front of the native TglnA	This study
Q4536	Q3913 derivate, harboring plasmid pRSF-PglnAp2-gfp	This study
Q4537	Q3913 derivate, ΔglnG	This study
Q4538	Q3913 derivate, harboring plasmid pRSF-Pg-gfp	This study
Q4539	Q4537 derivate, harboring plasmid pRSFG1-Pg-gfp	This study
Q4540	Q4537 derivate, harboring plasmid pRSFG1-Pg1-gfp	This study
Q4541	Q4537 derivate, harboring plasmid pRSFG1-Pg2-gfp	This study
Q4542	Q4537 derivate, harboring plasmid pRSFG1-Pg3-gfp	This study
Q4543	Q4537 derivate, harboring plasmid pRSFG1-Pg4-gfp	This study
Q4544	Q4537 derivate, harboring plasmid pRSFG1-Pg5-gfp	This study
Q4545	Q4537 derivate, harboring plasmid pRSFG1-Pg6-gfp	This study
Q4546	Q4537 derivate, harboring plasmid pRSFG1-Pg7-gfp	This study
Q4547	Q4537 derivate, harboring plasmid pRSFG1-Pg8-gfp	This study
Q4548	Q4537 derivate, harboring plasmid pRSFG1-Pg9-gfp	This study
Q4549	Q4537 derivate, harboring plasmid pRSFG2-Pg6-gfp	This study
Q4550	Q3913 derivate, harboring plasmid pRSF-Pg6-gfp	This study
Q4551	Q4537 derivate, harboring plasmid pRSFG2	This study
Q4552	Q4551 derivate, ΔcheW::TrrnB-Pg-phlf-Tt7	This study
Q4553	Q4551 derivate, harboring plasmid pETD-Pphlf-gfp	This study
Q4554	Q4551 derivate, harboring plasmid pETD-Pphlf1-gfp	This study
Q4555	Q4551 derivate, harboring plasmid pETD-Pphlf2-gfp	This study
Q4556	Q4551 derivate, harboring plasmid pETD-Pphlf3-gfp	This study
Q4557	Q4551 derivate, ΔcheW::TrrnB-Pg-phlf1-Tt7	This study
Q4558	Q4551 derivate, ΔcheW::TrrnB-Pg-phlf2-Tt7	This study
Q4559	Q4551 derivate, ΔcheW::TrrnB-Pg-phlf3-Tt7	This study
Q4560	Q4551 derivate, ΔcheW::TrrnB-Pg-phlf4-Tt7	This study
Q4561	Q4551 derivate, ΔcheW::TrrnB-Pg-phlf5-Tt7	This study
Q4562	Q4552 derivate, harboring plasmid pETD-Pphlf-gfp	This study
Q4563	Q4557 derivate, harboring plasmid pETD-Pphlf-gfp	This study
Q4564	Q4552 derivate, harboring plasmid pETD-Pphlf3-gfp	This study
Q4565	Q4557 derivate, harboring plasmid pETD-Pphlf3-gfp	This study
Q4566	Q4558 derivate, harboring plasmid pETD-Pphlf3-gfp	This study
Q4567	Q4559 derivate, harboring plasmid pETD-Pphlf3-gfp	This study
Q4568	Q4560 derivate, harboring plasmid pETD-Pphlf3-gfp	This study
Q4569	Q4561 derivate, harboring plasmid pETD-Pphlf3-gfp	This study
Q4570	Q4560 derivate, harboring plasmid pETD-Pphlf4-gfp	This study
Q4571	Q4560 derivate, harboring plasmid pETD-Pphlf5-gfp	This study
Q4572	Q4560 derivate, harboring plasmid pETD-Pphlf6-gfp	This study
Q4573	Q4560 derivate, harboring plasmid pETD-Pphlf7-gfp	This study
Q4574	Q4560 derivate, harboring plasmid pETD-Pphlf8-gfp	This study
Q4575	Q4560 derivate, harboring plasmid pETD-Pphlf9-gfp	This study
Q4576	Q4560 derivate, harboring plasmid pETD-Pphlf10-gfp	This study
Q4577	Q4560 derivate, harboring plasmid pETD-Pphlf11-gfp	This study
Q4578	Q4560 derivate, harboring plasmid pETD-Pphlf12-gfp	This study
Q4579	Q4560 derivate, harboring plasmid pETD-Pphlf13-gfp	This study
Q4580	Q4560 derivate, harboring plasmid pETD-Pphlf14-gfp	This study
Q4581	Q4560 derivate, harboring plasmid pETD-Pphlf15-gfp	This study
Q4582	Q4560 derivate, harboring plasmid pETD-Pphlf16-gfp	This study
Q4583	Q4560 derivate, harboring plasmid pETD-Pphlf17-gfp	This study
Q4584	Q4560 derivate, harboring plasmid pETD-Pphlf18-gfp	This study
Q4585	Q4560 derivate, harboring plasmid pETD-Pphlf19-gfp	This study
Q4586	Q4560 derivate, harboring plasmid pETD-Pphlf20-gfp	This study
Q4587	Q4560 derivate, harboring plasmid pETD-Pphlf21-gfp	This study
Q4588	Q4560 derivate, harboring plasmid pETD-Pphlf22-gfp	This study
Q4589	Q4560 derivate, harboring plasmid pETD-Pphlf23-gfp	This study
Q4590	Q4560 derivate, harboring plasmid pETD-Pphlf24-gfp	This study
Q4591	Q4560 derivate, harboring plasmid pETD-Pphlf25-gfp	This study
Q4592	Q4560 derivate, harboring plasmid pETD-Pphlf26-gfp	This study
Q4593	Q4537 derivate, harboring plasmid pRSFG2-Pg6-β-gal	This study
Q4594	Q4585 derivate, glnG expressed under Pj23118; replacing gfp with lacZ	This study
Q4595	Q4531 derivate, ΔcheW::TrrnB-Pg-phlf4-Tt7	This study
Q4596	Q4595 derivate, Δpta	This study
Q4597	Q4531 derivate, ΔcheW::TrrnB-Pg-phlf-Tt7	This study
Q4598	Q4597 derivate, Δpta, harboring plasmid pETD-Pphlf-xfspk-gfp	This study
Q4599	Q4598 derivate, harboring plasmid pRSF-PglnAp2-pta-mCherry	This study
Q4600	Q4598 derivate, harboring plasmid pRSF-Pg6-pta-mCherry	This study
Q4601	Q4596 derivate, harboring plasmid pETD-Pphlf19-xfspk-gfp	This study
Q4602	Q4601 derivate, harboring plasmid pRSFG2-Pg6-pta-mCherry	This study
Q4603	Q4601 derivate, harboring plasmid pRSFG1-Pg6-pta-mCherry	This study
Q4604	Q4596 derivate, ΔlacI	This study
Q4605	Q4604 derivate, harboring plasmid pETD-Pphlf19-lacI-xfspk-gfp	This study
Q4606	Q4605 derivate, harboring plasmid pRSFG1-Pg6O-pta-mCherry	This study
Q4607	E.coli BW25113, harboring plasmid pETD and pRSF-Pj23119-pta-accADBC-mcrn-mcrc	This study
Q4608	Q4531 derivate, harboring plasmid pRSF-Pj23119-pta-accADBC-mcrn-mcrc	This study
Q4609	Q4531 derivate, Δpta	This study
Q4610	Q4609 derivate, harboring plasmid pRSF-PglnAp2-pta-accADBC-mcrn-mcrc	This study
Q4611	Q4609 derivate, harboring plasmid pRSF-Pg6-pta-accADBC-mcrn-mcrc	This study
Q4612	Q4598 derivate, remove gfp	This study
Q4613	Q4612 derivate, harboring plasmid pRSF-PglnAp2-pta-accADBC-mcrn-mcrc	This study
Q4614	Q4612 derivate, harboring plasmid pRSF-Pg6-pta-accADBC-mcrn-mcrc	This study
Q4615	Q4596 derivate, harboring plasmid pETD-Pphlf19-xfspk	This study
Q4616	Q4615 derivate, harboring plasmid pRSFG2-Pg6-pta-accADBC-mcrn-mcrc	This study
Q4617	Q4615 derivate, harboring plasmid pRSFG1-Pg6-pta-accADBC-mcrn-mcrc	This study
Q4618	E.coli BW25113, harboring plasmid pETD and pRSF-Pj23119-pta-mvaES	This study
Q4619	Q4531 derivate, harboring plasmid pRSF-Pj23119-pta-mvaES	This study
Q4620	Q4609 derivate, harboring plasmid pRSF-PglnAp2-pta-mvaES	This study
Q4621	Q4609 derivate, harboring plasmid pRSF-Pg6-pta-mvaES	This study
Q4622	Q4612 derivate, harboring plasmid pRSF-PglnAp2-pta-mvaES	This study
Q4623	Q4612 derivate, harboring plasmid pRSF-Pg6-pta-mvaES	This study
Q4624	Q4615 derivate, harboring plasmid pRSFG2-Pg6-pta-mvaES	This study
Q4625	Q4615 derivate, harboring plasmid pRSFG1-Pg6-pta-mvaES	This study
Q4626	E.coli BW25113, harboring plasmid pETD and pRSF-Pj23119-pta-phaCAB	This study
Q4627	Q4531 derivate, harboring plasmid pRSF-Pj23119-pta-phaCAB	This study
Q4628	Q4609 derivate, harboring plasmid pRSF-PglnAp2-pta-phaCAB	This study
Q4629	Q4609 derivate, harboring plasmid pRSF-Pg6-pta-phaCAB	This study
Q4630	Q4612 derivate, harboring plasmid pRSF-PglnAp2-pta-phaCAB	This study
Q4631	Q4612 derivate, harboring plasmid pRSF-Pg6-pta-phaCAB	This study
Q4632	Q4615 derivate, harboring plasmid pRSFG2-Pg6-pta-phaCAB	This study
Q4633	Q4615 derivate, harboring plasmid pRSFG1-Pg6-pta-phaCAB	This study
Q4634	Q3952 derivate, harboring plasmid pETD and pRSF-Pj23119-pta-accADBC-mcrn-mcrc	This study
Q4635	Q3952 derivate, harboring plasmid pETD and pRSF-Pj23119-pta-mvaES	This study
Q4636	Q3952 derivate, harboring plasmid pETD and pRSF-Pj23119-pta-phaCAB	This study
