# Supplementary material for: Using a synthetic machinery to improve carbon yield with acetylphosphate as the core
Source: Nat Commun. 2023 Aug 30;14:5286. doi: 10.1038/s41467-023-41135-7 (PMC10468489; doi:10.1038/s41467-023-41135-7)
Supplement: Supplementary file 7 — Supplementary Data 4 [file 41467_2023_41135_MOESM7_ESM.xlsx]

## Sheet: Sheet1
Supplementary Data 4. Primers used in this study.
Primers	Sequence (5’→3’)
NRI34muF	CAACATGGTAGCCAGCTAGTCTCCCTTTTCGACAGTCGGGTCGAGGATAACGCCTTTTAGGGGC
NRI34muR	TTATCCTCGACCCGACTGTCGAAAAGGGAGACTAGCTGGCTACCATGTTGCACCAATATAGTGCTTC
PPF	TGCACCAACATGGTGCATAATGTTTCCATTGATGCACCAACATGGTGCA
PPR	ATGCACCATGTTGGTGCAATGACCTTTGTCAGAGAGCGTTCACCGACAAA
PNF	TGATGCACCAACATTTTGCAACATGGTAGCCAGCTAGTCT
PNR	TTGCAAAATGTTGGTGCATCAATGGAAACATTATGCACCATGT
IPF	CATTGCACCAACATAAGATATAATGTTTCCATTGATGCACCAACATG
IPR	ATATCTTATGTTGGTGCAATGACCTTTGTCAGAGAGCGTT
NPF	CATTGCACCAACATTTTGCATAATGTTTCCATTGATGCACCAACATG
NPR	ATGCAAAATGTTGGTGCAATGACCTTTGTCAGAGAGCGTT
PIF	TGCACCAACATAAGATAACATGGTAGCCAGCTAGTCT
PIR	TTATCTTATGTTGGTGCATCAATGGAAACATTATGCACCATGT
NIF	TGCACCAACATAAGATAACATGGTAGCCAGCTAGTCT
NIR	TTATCTTATGTTGGTGCATCAATGGAAACATTATGCAACATGTTAGT
INF	TGCACCAACATTTTGCAACATGGTAGCCAGCTAGTCT
INR	TTGCAAAATGTTGGTGCATCAATGGAAACATTATATCTTATGTTGGTGC
IIF	TGCACCAACATTTTGCATAATGTTTCCATTGATGCACCAACATTTTGCAACATGGTAGCCAGCTAGTCT
IIR	ATGCAAAATGTTGGTGCAATGACCTTTGTCAGAGAGCGTTCACCGACAAA
IIF	TGCACCAACATAAGATATAATGTTTCCATTGATGCACCAACATAAGATAACATGGTAGCCAGCTAGTCT
IIR3	ATATCTTATGTTGGTGCAATGACCTTTGTCAGAGAGCGTTCACCGACAAA
nulllinkerF	TGTCCGGGTACACAGCGTAGATTTGTTGGGCACGTTGAGC
nulllinkerR	AACGTGCCCAACAAATCTACGCTGTGTACCCGGACAAA
G4SF	TGTCCGGGTACACAGCGTGGTGGCGGTGGCAGCAGATTTG
G4SR	ATCTGCTGCCACCGCCACCACGCTGTGTACCCGGACAAACAC
EAAAK2F	GAAGCTGCGGCAAAAGAAGCAGCGGCTAAAAGATTTGTTGGGCACGTTGAGC
EAAAK2R	TTCTTTTGCCGCAGCTTCACGCTGTGTACCCGGACAAAC
PT4PF	CCGACCCCGACCCCGACCCCGACCCCGAGATTTGTTGGGCACGTTGAGC
PT4PR	GGTCGGGGTCGGGGTCGGACGCTGTGTACCCGGACAAAC
sgRNA_cheWF	CCTAGGTATAATACTAGTCGTTATAGTCCACATCCACC GTTTTAGAGCTAGAAATAGCA
cheW_HLF	GAAGCTTAGATCTATTACCAGGTAACGGTGCCATGCTT
cheW_HLR	ACACTGCTTCCGGTAGTCACCGGATGTTGATTCTGGTGAAC
cheW_HRF	TTCGTTTTATTTGATTTCATTGTTACCTTTTTACTCATTCAGGCGG
cheW_HRR	TCGAGTAGGGATAACAGGGTCGGCATGGACGTCGTTAAAC
phlf_wtF	TGTCCGGGTACACAGCGT TAACTGCTGCCACCGCTGAG
phlf_wtR	CAGCGGTGGCAGCAGTTAACGCTGTGTACCCGGACAAA
47F	GTACCGTATCGTTAAGGT TCTGATTCGTTACCAATTGACATGATACG
47R	AATTGGTAACGAATCAGAACCTTAACGATACGGTACGTTTCG
847F	GTACCGTATCGTTAAGGT CCAGCGGCATTACCAGCGG
847R	AATTGGTAACGAATCAGACGGGTTAGGGTGGTTAGGCATG
547F	GTTGAGCTGGTAAAAATATCTGATTCGTTACCAATTGACATGATACG
547R	AATTGGTAACGAATCAGATATTTTTACCAGCTCAACATCTGTCTATGGC
297F	AGCGCCAATAACATCTTCTCTGATTCGTTACCAATTGACATGATACG
297R	AATTGGTAACGAATCAGA GAAGATGTTATTGGCGCTATCACTCTG
147F	TTTGCCGCTGTCCAGACTTCTGATTCGTTACCAATTGACATGATACG
147R	AATTGGTAACGAATCAGA AGTCTGGACAGCGGCAAAGG
97F	TCCAGATCGTCAGAATCGTCTGATTCGTTACCAATTGACATGATACGAAACGTACCG
97R	CCGATGCGCTGGTCATTAACCTTAACGATACGGTACGTTTCGTATCATTCTACGC
sgRNA_ldhAF	CCTAGGTATAATACTAGTTCTGATTCAGAGAACAGGGTGTTTTAGAGCTAGAAATAGCA
ldhA_HLF	GAAGCTTAGATCTATTAC GGGAGCTGTGGCAGCTATTAATTCA
ldhA_HLR	CCAGTATTTCTCAGACTACGCTGCAA
ldhA_HRF	TAGTCTGAGAAATACTGG TTCGCAGCCATTGGCAGTTTTAGC
ldhA_HRR	TCGAGTAGGGATAACAGGCGTGCCGACGTTCAATAACCAG
sgRNA_adhEF	CCTAGGTATAATACTAGTAAGAACCACAACCCAGAGTCGTTTTAGAGCTAGAAATAGCA
adhE_HLF	GAAGCTTAGATCTATTACGACAGCGCTACTGATTAAGCGG
adhE_HLR	GTATCGCGTTTGCGAACGC
adhE_HRF	CGTTCGCAAACGCGATAC CTGGGTGGTGCATCAGTGC
adhE_HRR	TCGAGTAGGGATAACAGGCATTATCAGGAGAGCATTATGGCTGT
sgRNA_pflBF	CCTAGGTATAATACTAGTCCTTTGATCGGTTCAGACTT GTTTTAGAGCTAGAAATAGCA
pflB_HLF	GAAGCTTAGATCTATTACCCCACTTTCGTGGAGCCTTTATT
pflB_HLR	AAACTGCACACCTACCGTGAC
pflB_HRF	ACGGTAGGTGTGCAGTTTAGGTAGTCGATACCGTACAGCG
pflB_HRR	TCGAGTAGGGATAACAGGCATGTCCGAGCTTAATGAAAAGTTAGCC
sgRNA_poxBF	CCTAGGTATAATACTAGTTTTGGCATCGGTCGGGTAGAGTTTTAGAGCTAGAAATAGCA
poxB_HLF	GAAGCTTAGATCTATTACTTACCTTAGCCAGTTTGTTTTCGCC
poxB_HLR	CGGCACGTTATCTAAAAATGAACGG
poxB_HRF	TTTTTAGATAACGTGCCGTCTGGCGCAGGTTTTAACGC
poxB_HRR	TCGAGTAGGGATAACAGGCCCCCTCCGTCAGATGAACT
sgRNA_aceEF	CCTAGGTATAATACTAGTGCTCAGCGTCAGAAACTGCAGTTTTAGAGCTAGAAATAGCA
aceE_HLF	GAAGCTTAGATCTATTACGGCGAGAGTTCAATGGGACAGG
aceE_HLR	AGTTATCCAGCTGCTCCTGAGT
aceE_HRF	AGGAGCAGCTGGATAACTGGTGCTGAGGAAGGTATCCGT
aceE_HRR	TCGAGTAGGGATAACAGGTTACGCCAGACGCGGGTTAAC
sgRNA_tktaF	CCTAGGTATAATACTAGTTTACGCGAAAGCTTATCCGC GTTTTAGAGCTAGAAATAGCA
sgRNA_tktaR	GTAATAGATCTAAGCTTCTGC
tkta_HLF	GAAGCTTAGATCTATTAC AGGCGTTCACATCCTTCGC
tkta_HLR	TTTGACTCCAGATCGGATGATGAAGG
tkta_HRF	ATCCGATCTGGAGTCAAA TTAGCATTTCGGGTAAAAAGGTCGC
tkta_HRR	TCGAGTAGGGATAACAGGGGTTCGTCATTCCCCGGAAAAT
TargetVR	ACTAGTATTATACCTAGGACTGAGC
TargetVF2	CCTGTTATCCCTACTCGAG
sgRNA_TalBF	CCTAGGTATAATACTAGTCGATAAGAAAGAGTACGCTC GTTTTAGAGCTAGAAATAGCA
TalB_HLF	GAAGCTTAGATCTATTACGAACATTCGGCAAACGAGGTCG
TalB_HLR	CATGATAGTATTTCTCTTTAAACAGCTTGTTAGGGG
TalB_HRF	AAGAGAAATACTATCATGGAGCGAAGGGGCTATCGAAC
TalB_HRR	TCGAGTAGGGATAACAGGTCGGGCGTTACGTCACGAC
sgRNA_TalB_TktAF	CCTAGGTATAATACTAGTGTCGCTGATTATCTGCCGTA GTTTTAGAGCTAGAAATAGCA
TalB_TktA_HLF	GAAGCTTAGATCTATTACATTTCAAGACAAGGTGCGGCAAC
TalB_TktA_HLR	GCAGCTTTGAGTAACAGCGAAGG
TalB_TktA_HRF	GCTGTTACTCAAAGCTGCTCCCGTTCTTTGGCTTTACCGC
TalB_TktA_HRR	TCGAGTAGGGATAACAGGCGTCGTGAGGTGAATGTCACTG
sgRNA_motAF	CCTAGGTATAATACTAGTTGGCGAAGATCTCGCTCTCA GTTTTAGAGCTAGAAATAGCA
motASBPHLF	GAAGCTTAGATCTATTACTTGGCTTTGCGTCGTTTGACG
motASBPHLR	CATTATACCTAGGACTGAGCTAGCTGTCAAGCTACCCACGCATCCTCGC
SBPinsertF	TCAGTCCTAGGTATAATGCTAGCAAAGAGGAGAAAATGGATAGCACCCTGGGC
SBPinsertR	TTAATGCAGCTGAATCACTTTCGGG
motASBPHRF	GTGATTCAGCTGCATTAAGGATTTTCAATATCACGTTCCAGCGA
motASBPHRR	TCGAGTAGGGATAACAGGTGCTGCGGCGGCAATTTTAT
sgRNA_gndF	CCTAGGTATAATACTAGTACCGTTATTCCACTCGGTAAGTTTTAGAGCTAGAAATAGCA
gnd_HLF	GAAGCTTAGATCTATTACAGCCTACATAGCCAGTACCGG
gnd_HLR	TTCCTGCAGAAAATCACCGATGCT
gnd_HRF	GGTGATTTTCTGCAGGAACATTACATACTCCTGTCAGGTGTGATC
gnd_HRR	TCGAGTAGGGATAACAGGAGGCTGATTCAAGGCATTTACGG
gapAF	CCATGGTGAGCAGCACGGAAAACAATGC
gapAR	CTCGAGACCTTTTATTCACTAACAAATAGCTGGTGG
pfkAF	CCATGGCGAATTGCGGCGTTCATGC
pfkAR	CTCGAGGATTTCATTTTGCATTCCAAAGTTCAGAGG
gapBF	CCATGGTACAAAGCACGAACCACATTACGC
gapBR	CTCGAGGCAAATTTGCTCAGGGAAAACCT
goldengapAF	ATCGGTCTCAAGGTGAAACAAGCGCTCATGAGCCT
goldengapAR	ATCGGTCTCTGTGGGATCGGGCTCGCCACTTCG
goldenpfkAF	ATCGGTCTCTCCACGAAACAAGCGCTCATGAGCCT
goldenpfkAR	ATCGGTCTCGTACCGATCGGGCTCGCCACTTCG
goldengapBF	ATCGGTCTCAGGTAGAAACAAGCGCTCATGAGCCT
goldengapBR	ATCGGTCTCCTCGGGATCGGGCTCGCCACTTCG
rpoDF	CTATGCCGAGGTCAATGAC
rpoDR	CATCACCTGAATGCCCATG
RTgapAF	TTTGGCCGTATCGGTCGCATTG
RTgapAR	AGCGTCTAACAGGTCGTTGATTGC
RTpfkAF	ATTCGCGGGGTTGTTCGTTCTG
RTpfkAR	ATCATGTCAGACACGCTGTAACGG
RTgapBF	GGAAATTACCGTGGTGGCAATCAAC
RTgapBR	GCGTTCCTGTCGTACTTCCCATG
asgapBF	AGCCCGATCTTCCCCATCGAAACAAGCGCTCATGAGCCTT
asgapBR	TATATCGCCGACATCACCGATGGGGAAGATCGGGCTCG
asgapAF	CGATATAGGCGCCAGCAAGAAACAAGCGCTCATGAGCCTT
asgapAR	CCGGCGCCACAGGTGCGGGATGGGGAAGATCGGGCTCG
pj23118F	ACGGCTAGCTCAGTCCTAGGTATTGTGCTAGCACCCGTTTTTTG
pj23118R	CACAATACCTAGGACTGAGCTAGCCGTCAAGGCTCATGAGCGC
PTA-F	GACGAGCTGTACAAGTAATTAACCTAGGCTGCTGCCAC
PTA-R	TACTAGAGAAAGAGGAGAAATACTAGATGTCCCGTATTATTATGCTGATCC
mCherry-F	CTAGTATTTCTCCTCTTTCTCTAGTATGTGTGTCTAGTTTACTGCTGCTGTGCAGAC
mCherry-R	AAAGAGGAGAAATACTAGATGTTTATGAAATCTACTGGTATTGTACGTATGGTGAGCAAGGGCGAGG
PrePTAF	TTACTTGTACAGCTCGTCCATGCC
PrePTAR	GGCGGTGCTGTTTTGTAACCC
sgRNA_PTAF	GGTTCAGATATCCGCAGCGC
PTA_HLF	CCTAGGTATAATACTAGTGTGGTTCGCGAAAGCTATGTGTTTTAGAGCTAGAAATAGCA
PTA_HLR	GAAGCTTAGATCTATTACCGACATCAATACTCGCCGCG
PTA_HRF	GACGCTGCAACACGGTTGATC
PTA_HRR	CAACCGTGTTGCAGCGTCGAAGACAACGTGGTGCTCGG
sgRNA_lacIF	TCGAGTAGGGATAACAGGCAGGTCGTTAACCGGCTTGC
PrelacIF	CCTAGGTATAATACTAGTTAACGCCGGAACATTAGTGC GTTTTAGAGCTAGAAATAGCA
PrelacIR	GGCGGATTTGTCCTACTCAGGAG
lacI_HLF	ACTATCAACTGGCACGGGAACC
lacI_HLR	GAAGCTTAGATCTATTACGGGCCTCGTGATACGCCTA
lacI_HRF	GATTTTCGCCTGCTGGGGCAA
lacI_HRR	CCCCAGCAGGCGAAAATCTCGTTCTACCATCGACACCACCAC
LacIF	TCGAGTAGGGATAACAGGCAGTGAACAACGGGTGATTGGC
LacIR	TACTAGAGTCACACAGGACTACTAGATGAAACCAGTAACGTTATACGATGTCG
lacOF	AGAGAAAGAGGAGAAATACTAG ATGACCAGCCCGGTGATTGG
lacOR	GGAATTGTGAGCGGATAACAATTCC AGCTGTCACCGGATGTGCTTTC
lacOyanR	TTATCCGCTCACAATTCCCAGTACGTGTTCAGCGGACATACT
lacZF	GGAATTGTTATCCGCTCACAATTC
lacZR	ATGACCATGATTACGGATTCACTGG
mvaEF	CGCTCTTATCGAAACTAATTAACCTAGGCTGCTGCCA
mvaER	GAGGAGAAATACTAGATGAAAACAGTAGTTATTATTGATGCATT
mvaSF	CTCTTTCTCTAGTAATACTAAGATGGTTATTGTTTTCTTAAATCATTTAAAATAGCCA
mvaSR	GTATTACTAGAGAAAGAGGAGAAATACTAG ATGACAATTGGGATTGATAAAATT
mvaEF2	TTAGTTTCGATAAGAGCGAACG
mvaESyanF	AAAGAGGAGAAATACTAGATGAAAACAGTAGTTATTATTGATGCATT
mvaESyanR	TGCTGCAGGGTATGCGCAAG
pRSFR	TCGGTTCAGGGCAGGGTCGTTAA
pRSFF	GCTAGCATTATACCTAGGACTGAGCTAGCTGTCAAATTTCCTAATGCAGGAGTCG
ctrlPTAF	CTGAAACCTCAGGCATTTGAGA
ctrlPTAR	CCTAGGTATAATGCTAGCCCTGTAGAAATATACTAGAGAAAGAGGAGAAATACTAGATG
mvaESF	ATTAAAGTTAAACAAAATTTACTGCTGCTGTGCAGACTG
mvaESR	ATTTTGTTTAACTTTAATAAGGAGATATACCA
pRSFyanF	AAATGCCTGAGGTTTCAGCAAAAAACCCCTCAAGACCCGT
pRSFyanR	GGGAAACGGTCTGATAAGAGACACC
vectorR	GCAGGGTCGTTAAATAGCCGC
vectorF	CTAGTATTTCTCCTCTTTCTCTAGTATGTGTG
accAF	TTAACCTAGGCTGCTGCCACC
accAR	AAAGAGGAGAAATACTAG ATGAGTCTGAATTTCCTTGATTTTGAACAG
accDF	CTCTTTATACTAAGATGGTTACGCGTAACCGTAGCTCATCAGG
accDR	CCATCTTAGTATAAAGAGGAGAAAATGAGCTGGATTGAACGAATTAAAAGC
accBCF	CTCTTTATTCGCCAATCCTCAGGCCTCAGGTTCCTGATCC
accBCR	GGATTGGCGAATAAAGAGGAGAAAATGGATATTCGTAAGATTAAAAAACTGATCG
mcrNF	TGTGAAACGCCTGGTGCTTTATTTTTCCTGAAGACCGAGTTTTTTCT
mcrNR	AGCACCAGGCGTTTCACACAGGAAACCATGAGCGGAACAGGACGACT
mcrCF	TATATTTTCTCCTCTTTCTTATACTTAACAATGTTGGCAGGGATGTTGAG
mcrCR	GAAAGAGGAGAAAATATACATATGGCAGATCTCAGCGCCACCACCGGCGCA
vectorR2	GGCAGCAGCCTAGGTTAATTACACGGTAATCGCCCGTCCGCG
phaCABF	TTACTGCTGCTGTGCAGACTGAA
phaCABR2	TCTGCACAGCAGCAGTAAACCCGTTTTTTTGGGCTAGCAGGAGGA
asptaF	TTGGCGTGATCCGTGCAATGG
asptaR	GCCGTCGTGGTGGAAGAGTTC
asxfspkF	AAACTGAACGCGCCGGTGAG
asxfspkR	ACGGTTCTTTCATCAGCGGGTTG
