# Supplementary material for: Using a synthetic machinery to improve carbon yield with acetylphosphate as the core
Source: Nat Commun. 2023 Aug 30;14:5286. doi: 10.1038/s41467-023-41135-7 (PMC10468489; doi:10.1038/s41467-023-41135-7)
Supplement: Supplementary file 8 — Supplementary Data 5 [file 41467_2023_41135_MOESM8_ESM.xlsx]

## Sheet: Sheet1
Supplementary Data 5. Relevant input plasmid parts and their sequences.
Part name	Type	Notes	Sequence	References	Notes
glnL	gene	activate NRI	ATGGCAACAGGCACGCAGCCCGATGCTGGGCAGATCCTCAACTCGCTGATTAACAGTATTTTGTTAATCGATGACAACCTGGCGATCCATTACGCCAACCCTGCCGCGCAACAACTGCTCGCCCAAAGCTCCCGCAAATTGTTTGGTACACCGTTACCGGAACTGTTGAGCTACTTCTCATTAAATATCGAGCTGATGCAAGAAAGTCTGGAGGCGGGGCAAGGTTTTACCGATAACGAAGTGACGCTGGTCATCGACGGGCGCTCGCATATCCTTTCTGTGACGGCCCAGCGTATGCCGGACGGCATGATCCTGCTGGAGATGGCTCCGATGGATAACCAGCGCCGCTTAAGTCAGGAACAGCTACAGCACGCCCAGCAGGTTGCTGCCCGTGATTTA…	Protein ID: WP_000190577.1	https://www.ncbi.nlm.nih.gov/protein/WP_000190577.1/
glnG	gene	NRI	ATGCAACGAGGGATAGTCTGGGTAGTCGATGACGATAGTTCCATCCGTTGGGTGCTTGAACGTGCGCTCGCTGGGGCAGGTTTAACCTGTACGACGTTTGAGAACGGCGCAGAAGTGCTGGAGGCGCTGGCGAGCAAAACGCCGGATGTGCTGCTTTCAGATATCCGTATGCCGGGAATGGACGGGCTGGCGCTGCTCAAGCAGATTAAACAGCGCCATCCAATGCTTCCGGTCATCATTATGACCGCACATTCCGATCTGGATGCTGCCGTCAGCGCCTATCAACAAGGGGCGTTTGATTATCTGCCCAAACCGTTTGATATCGACGAAGCAGTGGCGCTGGTTGAGCGCGCTATCAGTCATTACCAGGAACAGCAGCAGCCGCGTAATGTTCAGCTT…	Protein ID: WP_001188777.1	https://www.ncbi.nlm.nih.gov/protein/WP_001188777.1
enhancer I	enhancer	NRI-P binding site 1	TGCACCAACATGGTGC	This study
enhancer I	enhancer	NRI-P binding site 2	AGCACTATATTGGTGCA	This study
governor I	governor	NRI-P binding site 3	TTCACATCGTGGTGCAG	This study
governor II	governor	NRI-P binding site 4	TGCACGATGGTGCGCAT	This study
rrnB T1	terminator	TrrnB	CAAATAAAACGAAAGGCTCAGTCGAAAGACTGGGCCTTTCGTTTTATCTGTTGTTTGTCGGTGAACGCTCTC	iGEM
glnAp2	promoter	PglnAp2	CAAAGGTCATTGCACCAACATGGTGCTTAATGTTTCCATTGAAGCACTATATTGGTGCAACATTCACATCGTGGTGCAGCCCTTTTGCACGATGGTGCGCATGATAACGCCTTTTAGGGGCAATTTAAAAGTTGGCACAGATTTCGCTTTATCTTTTTTACGGCGACACGGCCAAAATAATTGCAGATTTCGTTACCACGACGACCATGACCAATCCAGGAGAGTTAAAGTATGTCCGCTGAACACGTACTG	This study
perfect enhancer	enhancer	enhancer P	TGCACCAACATGGTGCA	This study
near-perfect enhancer	enhancer	enhancer N	TGCACCAACATTTTGCA	This study
imperfect enhancer	enhancer	enhancer I	TGCACCAACATAAGATA	This study
governor I*	governor	Mutated governor I	TGGTAGCCAGCTAGTCT	This study
governor II*	governor	Mutated governor II	TCGACAGTCGGGTCGAG	This study
Pj23119	promoter	BBa_J23119	TTGACAGCTAGCTCAGTCCTAGGTATAATGCTAGC	iGEM
Pj23118	promoter	BBa_J23118	TTGACGGCTAGCTCAGTCCTAGGTATTGTGCTAGC	iGEM
Pj23116	promoter	BBa_J23116	TTGACAGCTAGCTCAGTCCTAGGGACTATGCTAGC	iGEM
riboj	Insulator	RiboJ	AGCTGTCACCGGATGTGCTTTCCGGTCTGATGAGTCCGTGAGGACGAAACAGCCTCTACAAATAATTTTGTTTAA	Lou, C., et al., 2012
ltsvj	Insulator	LtsvJ	AGTACGTCTGAGCGTGATACCCGCTCACTGAAGATGGCCCGGTAGGGCCGAAACGTACCTCTACAAATAATTTTGTTTAA	Lou, C., et al., 2012
B0034	RBS	BBa_B0034	AAAGAGGAGAAA	iGEM
B0029	RBS	BBa_B0029	TTCACACAGGAAACC	iGEM
B0064	RBS	BBa_B0064	AAAGAGGGGAAA	iGEM
B0031	RBS	BBa_B0031	GTCACACAGGAAACC	iGEM
Pphlf	promoter	Induced by DAPG	TCTGATTCGTTACCAATTGACATGATACGAAACGTACCGTATCGTTAAGGT	This study
phlO	operator	PhlF binding site	ATGATACGAAACGTACCGTATCGT	This study
phlf	gene	repressor PhlF	ATGGCACGTACCCCGAGCCGTAGCAGCATTGGTAGCCTGCGTAGTCCGCATACCCATAAAGCAATTCTGACCAGCACCATTGAAATCCTGAAAGAATGTGGTTATAGCGGTCTGAGCATTGAAAGCGTTGCACGTCGTGCCGGTGCAAGCAAACCGACCATTTATCGTTGGTGGACCAATAAAGCAGCACTGATTGCCGAAGTGTATGAAAATGAAAGCGAACAGGTGCGTAAATTTCCGGATCTGGGTAGCTTTAAAGCCGATCTGGATTTTCTGCTGCGTAATCTGTGGAAAGTTTGGCGTGAAACCATTTGTGGTGAAGCATTTCGTTGTGTTATTGCAGAAGCACAGCTGGACCCTGCAACCCTGACCCAGCTGAAAGATCAGTTTATGGAACGT…	Moser, F. et al., 2018
GGGGS	linker peptide	(G)4S	GGTGGCGGTGGCAGC	This study
GGGGS GGGGS	linker peptide	(GGGGS)2	GGTGGCGGTGGCAGCGGTGGCGGTGGCAGC	This study
PTPTPTPTP	linker peptide	(PT)4P	CCGACCCCGACCCCGACCCCGACCCCG	This study
EAAAK EAAAK	linker peptide	(EAAAK)2	GAAGCTGCGGCAAAAGAAGCAGCGGCTAAA	This study
cI oligomer	gene	oligomerization domain	AGATTTGTTGGGCACGTTGAGCCCAAAGGGAAATATCCATTGATTAGCATGGTTAGAGCTGGTTCGTGGTGTGAAGCTTGTGAACCCTACGATATCAAGGACATTGATGAATGGTATGACAGTGACGTTAACTTATTAGGCAATGGATTCTGGCTGAAGGTTGAAGGTGATTCCATGACCTCACCTGTAGGTCAAAGCATCCCTGAAGGTCATATGGTGTTAGTAGATACTGGACGGGAGCCAGTGAATGGAAGCCTTGTTGTAGCCAAACTGACTGACGCGAACGAAGCAACATTCAAGAAACTGGTCATAGATGGCGGTCAGAAGTACCTGAAAGGCCTGAATCCTTCATGGCCTATGACTCCTATCAACGGAAACTGCAAGATTATCGGTGTTGTC…	Bell, C. E., et al., 2000
lacI	gene	repressor LacI	GTGAAACCAGTAACGTTATACGATGTCGCAGAGTATGCCGGTGTCTCTTATCAGACCGTTTCCCGCGTGGTGAACCAGGCCAGCCACGTTTCTGCGAAAACGCGGGAAAAAGTGGAAGCGGCGATGGCGGAGCTGAATTACATTCCCAACCGCGTGGCACAACAACTGGCGGGCAAACAGTCGTTGCTGATTGGCGTTGCCACCTCCAGTCTGGCCCTGCACGCGCCGTCGCAAATTGTCGCGGCGATTAAATCTCGCGCCGATCAACTGGGTGCCAGCGTGGTGGTGTCGATGGTAGAACGAAGCGGCGTCGAAGCCTGTAAAGCGGCGGTGCACAATCTTCTCGCGCAACGCGTCAGTGGGCTGATCATTAACTATCCGCTGGATGACCAGGATGCC…	iGEM
lacO	operator	LacI binding site	GGAATTGTGAGCGGATAACAATTCC	iGEM
Supplementary References:
1. Lou, C., et al. Ribozyme-based insulator parts buffer synthetic circuits from genetic context. Nat. Biotechnol. 30, 1137-1142 (2012).
2. Moser, F. et al. Dynamic control of endogenous metabolism with combinatorial logic circuits. Mol. Syst. Biol. 14, e8605 (2018).
3. Bell, C. E., et al. Crystal structure of the λ repressor C-terminal domain provides a model for cooperative operator binding. Cell 101, 801-811 (2000).
