# Supplementary material for: Using a synthetic machinery to improve carbon yield with acetylphosphate as the core
Source: Nat Commun. 2023 Aug 30;14:5286. doi: 10.1038/s41467-023-41135-7 (PMC10468489; doi:10.1038/s41467-023-41135-7)
Supplement: Supplementary file 9 — Supplementary Data 6 [file 41467_2023_41135_MOESM9_ESM.xlsx]

## Sheet: Sheet1
Supplementary Data 6. Relevant output plasmid parts and their sequences.
Part name	Type	Notes	Sequence	References	Notes
gfp	gene	GFP, green fluorescent protein	ATGGGTAAGGGAGAAGAACTTTTCACTGGAGTTGTCCCAATTCTTGTTGAATTAGATGGTGATGTTAATGGGCACAAATTTTCTGTCAGTGGAGAGGGTGAAGGTGATGCAACATACGGAAAACTTACCCTTAAATTTATTTGCACTACTGGAAAGCTTCCTGTTCCTTGGCCAACACTTGTCACTACTCTTACTTATGGTGTTCAATGCTTTTCAAGATACCCAGATCATATGAAGCGGCACGACTTCTTCAAGAGCGCCATGCCTGAGGGATACGTGCAGGAGAGGACCATCTTCTTCAAGGACGACGGGAACTACAAGACACGTGCTGAAGTCAAGTTTGAGGGAGACACCCTCGTCAACAGAATCGAGCTTAAGGGAATCGATTTCAAGGAGGAC…	Protein ID: P42212.1	https://www.ncbi.nlm.nih.gov/protein/P42212.1
mtagbfp2	gene	mTagBFP2, blue fluorescent protein	ATGGTTTCTAAAGGCGAAGAACTTATCAAAGAAAACATGCATATGAAACTTTACATGGAAGGCACAGTTGATAACCATCATTTtAAATGCACATCTGAAGGCGAAGGCAAACCTTACGAAGGCACACAAACAATGCGTATCAAAGTTGTTGAAGGCGGCCCTCTTCCTTTCGCTTTtGATATCCTTGCTACATCTTTCCTTTACGGCTCTAAAACATTCATCAACCATACACAAGGCATCCCTGATTTCTTCAAACAATCTTTCCCTGAAGGCTTCACATGGGAACGTGTTACAACATACGAAGATGGCGGCGTTCTTACAGCTACACAAGATACATCTCTTCAAGATGGCTGCCTTATCTACAACGTTAAAATCCGTGGCGTTAACTTCACATCTAAC…	Protein ID: UYR58244.1	https://www.ncbi.nlm.nih.gov/protein/UYR58244.1
mcherry	gene	mCherry, red fluorescent protein	ATGGTGAGCAAGGGCGAGGAGGATAACATGGCCATCATCAAGGAGTTCATGCGCTTCAAGGTGCACATGGAGGGCTCCGTGAACGGCCACGAGTTCGAGATCGAGGGCGAGGGCGAGGGCCGCCCCTACGAGGGCACCCAGACCGCCAAGCTGAAGGTGACCAAGGGTGGCCCCCTGCCCTTCGCCTGGGACATCCTGTCCCCTCAGTTCATGTACGGCTCCAAGGCCTACGTGAAGCACCCCGCCGACATCCCCGACTACTTGAAGCTGTCCTTCCCCGAGGGCTTCAAGTGGGAGCGCGTGATGAACTTCGAGGACGGCGGCGTGGTGACCGTGACCCAGGACTCCTCCCTGCAGGACGGCGAATTCATCTACAAGGTGAAGCTGCGCGGCACCAAC…	Protein ID: UFQ89828.1	https://www.ncbi.nlm.nih.gov/protein/UFQ89828.1
lacZ	gene	β-galactosidase	ATGACCATGATTACGGATTCACTGGCCGTCGTTTTACAACGTCGTGACTGGGAAAACCCTGGCGTTACCCAACTTAATCGCCTTGCAGCACATCCCCCTTTCGCCAGCTGGCGTAATAGCGAAGAGGCCCGCACCGATCGCCCTTCCCAACAGTTGCGCAGCCTGAATGGCGAATGGCGCTTTGCCTGGTTTCCGGCACCAGAAGCGGTGCCGGAAAGCTGGCTGGAGTGCGATCTTCCTGAGGCCGATACTGTCGTCGTCCCCTCAAACTGGCAGATGCACGGTTACGATGCGCCCATCTACACCAACGTGACCTATCCCATTACGGTCAATCCGCCGTTTGTTCCCACGGAGAATCCGACGGGTTGTTACTCGCTCACATTTAATGTTGATGAAAGC…	Protein ID: NP_414878.1	https://www.ncbi.nlm.nih.gov/protein/NP_414878.1
pta	gene	phosphate acetyltransferase	ATGTCCCGTATTATTATGCTGATCCCTACCGGAACCAGCGTCGGTCTGACCAGCGTCAGCCTTGGCGTGATCCGTGCAATGGAACGCAAAGGCGTTCGTCTGAGCGTTTTCAAACCTATCGCTCAGCCGCGTACCGGTGGCGATGCGCCCGATCAGACTACGACTATCGTGCGTGCGAACTCTTCCACCACGACGGCCGCTGAACCGCTGAAAATGAGCTACGTTGAAGGTCTGCTTTCCAGCAATCAGAAAGATGTGCTGATGGAAGAGATCGTCGCAAACTACCACGCTAACACCAAAGACGCTGAAGTCGTTCTGGTTGAAGGTCTGGTCCCGACACGTAAGCACCAGTTTGCCCAGTCTCTGAACTACGAAATCGCTAAAACGCTGAATGCGGAA…	Protein ID: WP_000086722.1	https://www.ncbi.nlm.nih.gov/protein/WP_000086722.1
xfspk	gene	phosphoketolase	ATGACCAGCCCGGTGATTGGTACCCCTTGGAAAAAACTGAACGCGCCGGTGAGCGAAGAAGCGCTGGAAGGTGTTGATAAATATTGGCGCGTGGCGAACTATCTGAGCATTGGCCAGATTTATCTGCGCAGCAACCCGCTGATGAAAGAACCGTTTACCCGCGAAGATGTGAAACATCGCCTGGTGGGCCATTGGGGCACCACCCCTGGTTTAAATTTTTTAATTGGCCACATCAACCGCTTCATCGCGGATCATGGCCAGAACACCGTGATTATTATGGGCCCGGGCCATGGCGGCCCTGCAGGTACTAGCCAAAGCTATTTAGATGGTACCTATACCGAAACCTTTCCGAAAATTACCAAAGACGAGGCGGGCCTGCAGAAATTTTTTCGCCAGTTT…	Protein ID: AAN24771.1	https://www.ncbi.nlm.nih.gov/protein/AAN24771.1
mvaE	gene	acetyl-CoA acetyltransferase/HMG-CoA reductase	ATGAAAACAGTAGTTATTATTGATGCATTACGAACACCAATTGGAAAATATAAAGGCAGCTTAAGTCAAGTAAGTGCCGTAGACTTAGGAACACATGTTACAACACAACTTTTAAAAAGACATTCCACTATTTCTGAAGAAATTGATCAAGTAATCTTTGGAAATGTTTTACAAGCTGGAAATGGCCAAAATCCCGCACGACAAATAGCAATAAACAGCGGTTTATCTCATGAAATTCCCGCAATGACAGTTAATGAGGTCTGCGGATCAGGAATGAAGGCCGTTATTTTGGCGAAACAATTGATTCAATTAGGAGAAGCGGAAGTTTTAATTGCTGGCGGGATTGAGAATATGTCCCAAGCACCTAAATTACAACGATTTAATTACGAAACAGAAAGC…	Protein ID: AAG02438	https://www.ncbi.nlm.nih.gov/protein/AAG02438
mvaS	gene	HMG-CoA synthase	ATGACAATTGGGATTGATAAAATTAGTTTTTTTGTGCCCCCTTATTATATTGATATGACGGCACTGGCTGAAGCCAGAAATGTAGACCCTGGAAAATTTCATATTGGTATTGGGCAAGACCAAATGGCGGTGAACCCAATCAGCCAAGATATTGTGACATTTGCAGCCAATGCCGCAGAAGCGATCTTGACCAAAGAAGATAAAGAGGCCATTGATATGGTGATTGTCGGGACTGAGTCCAGTATCGATGAGTCAAAAGCGGCCGCAGTTGTCTTACATCGTTTAATGGGGATTCAACCTTTCGCTCGCTCTTTCGAAATCAAGGAAGCTTGTTACGGAGCAACAGCAGGCTTACAGTTAGCTAAGAATCACGTAGCCTTACATCCAGATAAAAAAGTC…	Protein ID: AAG02439	https://www.ncbi.nlm.nih.gov/protein/AAG02439
accA	gene	acetyl-CoA carboxylase carboxyl transferase subunit alpha	ATGAGTCTGAATTTCCTTGATTTTGAACAGCCGATTGCAGAGCTGGAAGCGAAAATCGATTCTCTGACTGCGGTTAGCCGTCAGGATGAGAAACTGGATATTAACATCGATGAAGAAGTGCATCGTCTGCGTGAAAAAAGCGTAGAACTGACACGTAAAATCTTCGCCGATCTCGGTGCATGGCAGATTGCGCAACTGGCACGCCATCCACAGCGTCCTTATACCCTGGATTACGTTCGCCTGGCATTTGATGAATTTGACGAACTGGCTGGCGACCGCGCGTATGCAGACGATAAAGCTATCGTCGGTGGTATCGCCCGTCTCGATGGTCGTCCGGTGATGATCATTGGTCATCAAAAAGGTCGTGAAACCAAAGAAAAAATTCGCCGTAACTTTGGT…	Protein ID: NP_414727.1	https://www.ncbi.nlm.nih.gov/protein/NP_414727.1
accD	gene	acetyl-CoA carboxylase carboxyl transferase subunit beta	ATGAGCTGGATTGAACGAATTAAAAGCAACATTACTCCCACCCGCAAGGCGAGCATTCCTGAAGGGGTGTGGACTAAGTGTGATAGCTGCGGTCAGGTTTTATACCGCGCTGAGCTGGAACGTAATCTTGAGGTCTGTCCGAAGTGTGACCATCACATGCGTATGACAGCGCGTAATCGCCTGCATAGCCTGTTAGATGAAGGAAGCCTTGTGGAGCTGGGTAGCGAGCTTGAGCCGAAAGATGTGCTGAAGTTTCGTGACTCCAAGAAGTATAAAGACCGTCTGGCATCTGCGCAGAAAGAAACCGGCGAAAAAGATGCGCTGGTGGTGATGAAAGGCACTCTGTATGGAATGCCGGTTGTCGCTGCGGCATTCGAGTTCGCCTTTATGGGCGGTTCA…	Protein ID: NP_416819.1	https://www.ncbi.nlm.nih.gov/protein/NP_416819.1
accB	gene	acetyl-CoA carboxylase biotin carboxyl carrier protein	ATGGATATTCGTAAGATTAAAAAACTGATCGAGCTGGTTGAAGAATCAGGCATCTCCGAACTGGAAATTTCTGAAGGCGAAGAGTCAGTACGCATTAGCCGTGCAGCTCCTGCCGCAAGTTTCCCTGTGATGCAACAAGCTTACGCTGCACCAATGATGCAGCAGCCAGCTCAATCTAACGCAGCCGCTCCGGCGACCGTTCCTTCCATGGAAGCGCCAGCAGCAGCGGAAATCAGTGGTCACATCGTACGTTCCCCGATGGTTGGTACTTTCTACCGCACCCCAAGCCCGGACGCAAAAGCGTTCATCGAAGTGGGTCAGAAAGTCAACGTGGGCGATACCCTGTGCATCGTTGAAGCCATGAAAATGATGAACCAGATCGAAGCGGACAAATCCGGT…	Protein ID: NP_417721.1	https://www.ncbi.nlm.nih.gov/protein/NP_417721.1
accC	gene	acetyl-CoA carboxylase biotin carboxylase subunit	ATGCTGGATAAAATTGTTATTGCCAACCGCGGCGAGATTGCATTGCGTATTCTTCGTGCCTGTAAAGAACTGGGCATCAAGACTGTCGCTGTGCACTCCAGCGCGGATCGCGATCTAAAACACGTATTACTGGCAGATGAAACGGTCTGTATTGGCCCTGCTCCGTCAGTAAAAAGTTATCTGAACATCCCGGCAATCATCAGCGCCGCTGAAATCACCGGCGCAGTAGCAATCCATCCGGGTTACGGCTTCCTCTCCGAGAACGCCAACTTTGCCGAGCAGGTTGAACGCTCCGGCTTTATCTTCATTGGCCCGAAAGCAGAAACCATTCGCCTGATGGGCGACAAAGTATCCGCAATCGCGGCGATGAAAAAAGCGGGCGTCCCTTGCGTACCGGGT…	Protein ID: NP_417722.1	https://www.ncbi.nlm.nih.gov/protein/NP_417722.1
mcrN	gene	N-terminal of malonyl-CoA reductase	ATGAGCGGAACAGGACGACTGGCAGGAAAGATTGCGTTAATTACCGGTGGCGCCGGCAATATCGGCAGTGAATTGACACGTCGCTTTCTCGCAGAGGGAGCGACGGTCATTATTAGTGGACGGAATCGGGCGAAGTTGACCGCACTGGCCGAACGGATGCAGGCAGAGGCAGGAGTGCCGGCAAAGCGCATCGATCTCGAAGTCATGGATGGGAGTGATCCGGTCGCGGTACGTGCCGGTATCGAAGCGATTGTGGCCCGTCACGGCCAGATCGACATTCTGGTCAACAATGCAGGAAGTGCCGGTGCCCAGCGTCGTCTGGCCGAGATTCCACTCACTGAAGCTGAATTAGGCCCTGGCGCCGAAGAGACGCTTCATGCCAGCATCGCCAATTTACTT…	Liu, C. et al., 2016
mcrC	gene	C-terminal of malonyl-CoA reductase	AGCGCCACCACCGGCGCACGCAGTGCATCGGTCGGATGGGCGGAAAGCCTGATCGGGTTGCATTTGGGGAAAGTTGCCTTGATTACCGGTGGCAGCGCCGGTATTGGTGGGCAGATCGGGCGCCTCCTGGCTTTGAGTGGCGCGCGCGTGATGCTGGCAGCCCGTGATCGGCATAAGCTCGAACAGATGCAGGCGATGATCCAATCTGAGCTGGCTGAGGTGGGGTATACCGATGTCGAAGATCGCGTCCACATTGCACCGGGCTGCGATGTGAGTAGCGAAGCGCAGCTTGCGGATCTTGTTGAACGTACCCTGTCAGCTTTTGGCACCGTCGATTATCTGATCAACAACGCCGGGATCGCCGGTGTCGAAGAGATGGTTATCGATATGCCAGTTGAG…	Liu, C. et al., 2016
phaA	gene	3-ketothiolase	ATGACTGACGTTGTCATCGTATCCGCCGCCCGCACCGCGGTCGGCAAGTTTGGCGGCTCGCTGGCCAAGATCCCGGCACCGGAACTGGGTGCCGTGGTCATCAAGGCCGCGCTGGAGCGCGCCGGCGTCAAGCCGGAGCAGGTGAGCGAAGTCATCATGGGCCAGGTGCTGACCGCCGGTTCGGGCCAGAACCCCGCACGCCAGGCCGCGATCAAGGCCGGCCTGCCGGCGATGGTGCCGGCCATGACCATCAACAAGGTGTGCGGCTCGGGCCTGAAGGCCGTGATGCTGGCCGCCAACGCGATCATGGCGGGCGACGCCGAGATCGTGGTGGCCGGCGGCCAGGAAAACATGAGCGCCGCCCCGCACGTGCTGCCGGGCTCGCGCGATGGTTTCCGC…	protein ID: CAJ92573.1	https://www.ncbi.nlm.nih.gov/protein/CAJ92573.1
phaB	gene	acetoacetyl-CoA reductase	ATGACTCAGCGCATTGCGTATGTGACCGGCGGCATGGGTGGTATCGGAACCGCCATTTGCCAGCGGCTGGCCAAGGATGGCTTTCGTGTGGTGGCCGGTTGCGGCCCCAACTCGCCGCGCCGCGAAAAGTGGCTGGAGCAGCAGAAGGCCCTGGGCTTCGATTTCATTGCCTCGGAAGGCAATGTGGCTGACTGGGACTCGACCAAGACCGCATTCGACAAGGTCAAGTCCGAGGTCGGCGAGGTTGATGTGCTGATCAACAACGCCGGTATCACCCGCGACGTGGTGTTCCGCAAGATGACCCGCGCCGACTGGGATGCGGTGATCGACACCAACCTGACCTCGCTGTTCAACGTCACCAAGCAGGTGATCGACGGCATGGCCGACCGTGGCTGGGGC…	protein ID: CAJ92574.1	https://www.ncbi.nlm.nih.gov/protein/CAJ92574.1
phaC1	gene	PHA synthase	ATGGCTACCGGCAAAGGCGCGGCAGCTTCCACGCAGGAAGGCAAGTCCCAACCATTCAAGGTCACGCCGGGGCCATTCGATCCAGCCACATGGCTGGAATGGTCCCGCCAGTGGCAGGGCACTGAAGGCAACGGCCACGCGGCCGCGTCCGGCATTCCGGGCCTGGATGCGCTGGCAGGCGTCAAGATCGCGCCGGCGCAGCTGGGTGATATCCAGCAGCGCTACATGAAGGACTTCTCAGCGCTGTGGCAGGCCATGGCCGAGGGCAAGGCCGAGGCCACCGGTCCGCTGCACGACCGGCGCTTCGCCGGCGACGCATGGCGCACCAACCTCCCATATCGCTTCGCTGCCGCGTTCTACCTGCTCAATGCGCGCGCCTTGACCGAGCTGGCCGATGCC…	protein ID: CAJ92572.1	https://www.ncbi.nlm.nih.gov/protein/CAJ92572.1
Supplementary References:
1. Liu, C. et al. Functional balance between enzymes in malonyl-CoA pathway for 3-hydroxypropionate biosynthesis. Metab. Eng. 34, 104-111 (2016).
