# Supplementary material for: Using a synthetic machinery to improve carbon yield with acetylphosphate as the core
Source: Nat Commun. 2023 Aug 30;14:5286. doi: 10.1038/s41467-023-41135-7 (PMC10468489; doi:10.1038/s41467-023-41135-7)
Supplement: Supplementary file 10 — Supplementary Data 7 [file 41467_2023_41135_MOESM10_ESM.xlsx]

## Sheet: Sheet1
Supplementary Data 7. The sedoheptulose-1,7-bisphosphatase from different strains used in this study.
Strain	Sequence	Reference	Notes
Bacillus methanolicus	ATGCGCGAACTGAAAAGCGAAAAACGCGTGCAGAGCCTGGCGATGGAATTTCTGAGCGTGGCGCAGCAGGCGGCGTTAGCGTCATATCCTTGGATTGGCAAAGGCAACAAAAACGAAGTGGATCGCGCGGGCACCGAAGCGATGCGTAATCGTTTAAATCTGATTGATATGAGCGGCCTGATTGTGATTGGCGAAGGCGAAATGGATGAAGCGCCGATGCTGTATATTGGCGAAGAACTGGGCACCGGCAAAGGCCCGCAGCTGGATATTGCGGTGGACCCGGTTGATGGCACCGGCCTGATGGCGAAAGGTATGGATAACAGCATTGCGGTGATTGCGGCGAGCACCCGCGGTAGCTTATTACATGCGCCTGATATGTATATGGAAAAGATTGCGGTG…	protein ID: WP_003349820.1	https://www.ncbi.nlm.nih.gov/protein/489444378
Saccharomyces cerevisiae CEN.PK	ATGCCGAGCCTGACCCCGCGCTGCATTATTGTGCGCCATGGCCAGACCGAATGGAGCAAAAGCGGCCAGTATACCGGCCTGACCGATCTGCCGTTAACCCCGTATGGTGAAGGCCAAATGCTGCGCACCGGCGAAAGCGTGTTTCGCAACAACCAGTTTCTGAACCCGGATAACATTACCTATATTTTCACCAGCCCGCGCTTACGCGCCCGTCAAACCGTTGATTTAGTGTTAAAACCGCTGAGCGATGAACAGCGTGCGAAAATTCGCGTGGTGGTGGATGATGATCTGCGCGAATGGGAATATGGCGATTATGAAGGCATGCTGACCCGCGAAATTATTGAACTGCGCAAAAGCCGCGGCCTGGATAAAGAACGCCCGTGGAATATTTGGCGCGAT…	protein ID: NP_012969.1	https://www.ncbi.nlm.nih.gov/protein/NP_012969.1
Serratia marcescens	ATGAAACGCGAACTGGCGATTGAATTTAGCCGCGTGACCGAAGCGGCGGCGTTAGCGGGTTATAAATGGCTGGGCCGTGGCGATAAAAACGCGGCGGATGGTGCGGCGGTTCATGCGATGCGTATTATGCTGAACAAAGTGGATATTGACGGCCGCATTGTGATTGGCGAAGGCGAAATTGATGAAGCGCCGATGCTGTATATTGGCGAACAGGTGGGCACCGGCCAGGGCGATGCGGTTGATATTGCGGTTGATCCGATTGAAGGCACCCGCATGACCGCGATGGGCCAGAGCAATGCGTTAGCGGTTCTGGCGGTTGGCGATCGTGGTACCTTTTTACATGCGCCGGATATGTATATGGAAAAACTGGTGGTGGGCCCGGCGGCGCGTGGCGCGATT…	protein ID: WP_016929713.1	https://www.ncbi.nlm.nih.gov/protein/WP_016929713.1
Synechocystis sp. PCC 6803	ATGGATAGCACCCTGGGCCTGGAAATTATTGAAGTGGTGGAACAGGCGGCGATTGCGAGCGCGAAATGGATGGGCAAAGGCGAGAAAAACACCGCGGATCAGGTGGCGGTGGAAGCGATGCGTGAACGCATGAATAAAATTCATATGCGCGGCCGCATTGTGATTGGCGAAGGCGAACGCGATGATGCGCCGATGTTATATATTGGCGAAGAAGTGGGCATTTGCACCCGCGAAGATGCGAAAAGCTTTTGCAACCCGGATGAACTGGTGGAAATTGATATTGCGGTTGATCCGTGCGAAGGCACCAACCTGGTTGCGTATGGCCAGAACGGCAGCATGGCGGTGTTAGCGATTAGCGAAAAAGGCGGCCTGTTTGCGGCGCCGGATTTTTATATGAAG…	protein ID: BAA17988.1	https://www.ncbi.nlm.nih.gov/protein/BAA17988.1
Escherichia coli BW25113	ATGAGACGAGAACTTGCCATCGAATTTTCCCGCGTCACCGAATCAGCGGCGCTGGCTGGCTACAAATGGTTAGGACGCGGCGATAAAAACACCGCGGACGGCGCGGCGGTAAACGCCATGCGTATTATGCTCAACCAGGTCAACATTGACGGCACCATCGTCATTGGTGAAGGTGAAATCGACGAAGCACCGATGCTCTACATTGGTGAAAAAGTCGGTACTGGTCGCGGCGACGCGGTAGATATTGCTGTTGATCCGATTGAAGGCACGCGCATGACGGCGATGGGCCAGGCTAACGCGCTGGCGGTGCTGGCAGTAGGCGATAAAGGCTGCTTCCTCAATGCGCCGGATATGTATATGGAGAAGCTGATTGTCGGGCCGGGAGCCAAAGGCACCATT…	protein ID: NP_418360.1	https://www.ncbi.nlm.nih.gov/protein/NP_418360.1
Thermosynechococcus elongatus	ATGGATAACGTGATTGGCCTGGAAATTATTGAAGTGGTGGAACAGGCGGCGATTGCGAGCGCCCGTTGGATGGGTAAAGGTGATAAAAACATGGCGGATCAGGCGGCGGTGGATGCGATGCGTAATCGCATGAACCAGATTCATATGCGCGGCCGCATTGTGATTGGCGAAGGCGAACGCGATGAAGCGCCGATGTTATATATTGGCGAAGAAGTGGGCATTTGCACCCGCCCGGATGCGGCGCAATATTGCAATCCGGAAGAACTGATTGAAATTGACATTGCGGTTGATCCGTGCGAAGGCACCAACCTGTGTGCGTATGGCCAGCCGGGTAGCATGGCGGTTTTAGCGATTAGCGAAAAAGGCGGCCTGTTTGCGGCGCCGGATTTTTATATGAAA…	protein ID: BAC08828.1	https://www.ncbi.nlm.nih.gov/protein/BAC08828.1
