# Supplementary material for: Using a synthetic machinery to improve carbon yield with acetylphosphate as the core
Source: Nat Commun. 2023 Aug 30;14:5286. doi: 10.1038/s41467-023-41135-7 (PMC10468489; doi:10.1038/s41467-023-41135-7)
Supplement: Supplementary file 12 — Source Data [file 41467_2023_41135_MOESM12_ESM.xlsx]

## Sheet: Fig. 2b
Strains	SBPase (umol min-1 mg protein-1)			Mean	Error bar
	Parallel 1	Parallel 2	Parallel 3
S. marcescens	9.9659	10.2257	9.7495	9.98037	0.238429
S. cerevisiae	7.2007	7.5571	6.8548	7.2042	0.351163
Synechocystis sp. 6803	11.8415	12.6563	12.6415	12.3798	0.466211
T. elongatus	11.183	10.6987	11.6459	11.1759	0.47364
E. coli	4.2267	3.8849	4.6718	4.26113	0.394578
B. methanolicus	4.6659	4.2384	4.6469	4.51707	0.241519

## Sheet: Fig. 2c
Substrate	XFSPK (umol min-1 mg protein-1)			Mean	Error bar
	Parallel 1	Parallel 2	Parallel 3
X5P	11.34	11.05	11.77	11.3867	0.362261
F6P	8.63	8.26	9.08	8.65667	0.41065
S7P	5.14	5.52	5.07	5.24333	0.242143

## Sheet: Fig. 2d
Time(h)	OD600
	Q3952					Q3964					Q3952△aceE					Q3952△aceE + 12.5 mM KAc					Q3952△aceE + 25 mM KAc
	Parallel 1	Parallel 2	Parallel 3	Mean	Error bar	Parallel 1	Parallel 2	Parallel 3	Mean	Error bar	Parallel 1	Parallel 2	Parallel 3	Mean	Error bar	Parallel 1	Parallel 2	Parallel 3	Mean	Error bar	Parallel 1	Parallel 2	Parallel 3	Mean	Error bar
0	0.03	0.031	0.028	0.0296667	0.00152753	0.04	0.04	0.04	0.04	0	0.033	0.035	0.036	0.0346667	0.00152753	0.031	0.031	0.033	0.0316667	0.0011547	0.029	0.031	0.031	0.0303333	0.0011547
2	0.146	0.153	0.151	0.15	0.00360555	0.119	0.113	0.108	0.113333	0.00550757	0.038	0.033	0.037	0.036	0.00264575	0.201	0.201	0.209	0.203667	0.0046188	0.157	0.159	0.159	0.158333	0.0011547
4	0.432	0.439	0.438	0.436333	0.00378594	0.195	0.199	0.19	0.194667	0.00450925	0.036	0.034	0.039	0.0363333	0.00251661	0.291	0.296	0.308	0.298333	0.00873689	0.505	0.514	0.522	0.513667	0.0085049
6	0.705	0.753	0.669	0.709	0.0421426	0.325	0.34	0.3	0.321667	0.0202073	0.042	0.038	0.042	0.0406667	0.0023094	0.391	0.381	0.391	0.387667	0.0057735	0.726	0.785	0.855	0.788667	0.0645781
8	1.803	1.795	1.868	1.822	0.0400375	0.805	0.785	0.765	0.785	0.02	0.052	0.045	0.049	0.0486667	0.00351188	1.287	1.255	1.258	1.26667	0.017673	1.031	1.052	1.06	1.04767	0.0149778
10	3.018	3.058	3.094	3.05667	0.0380175	1.44	1.33	1.51	1.42667	0.0907377	0.1	0.09	0.102	0.0973333	0.0064291	2.215	2.305	2.25	2.25667	0.0453689	1.24	1.27	1.25	1.25333	0.0152753
12	3.95	4.01	4.12	4.02667	0.0862168	2.09	1.83	2.04	1.98667	0.137961	0.15	0.13	0.12	0.133333	0.0152753	2.82	2.97	2.84	2.87667	0.0814453	2.13	2.07	2.02	2.07333	0.0550757
14	4.91	4.99	5.06	4.98667	0.0750555	2.71	2.63	2.67	2.67	0.04	0.27	0.25	0.24	0.253333	0.0152753	3.2	3.33	3.25	3.26	0.0655744	3.83	3.79	3.74	3.78667	0.0450925
17	5.15	5.08	5.12	5.11667	0.0351188	3.14	3.11	3.14	3.13	0.0173205	0.34	0.35	0.32	0.336667	0.0152753	3.51	3.56	3.55	3.54	0.0264575	4.31	4.32	4.43	4.35333	0.0665833
20	4.95	4.93	5.01	4.96333	0.0416333	3.59	3.56	3.36	3.50333	0.125033	0.47	0.49	0.43	0.463333	0.0305505	3.35	3.41	3.42	3.39333	0.0378594	4.22	4.32	4.4	4.31333	0.090185
24	4.83	4.87	4.87	4.85667	0.023094	3.54	3.63	3.59	3.58667	0.0450925	0.43	0.53	0.41	0.456667	0.064291	3.3	3.38	3.4	3.36	0.052915	4.42	4.41	4.53	4.45333	0.0665833
28	4.86	4.82	4.87	4.85	0.0264575	3.62	3.66	3.58	3.62	0.04	0.46	0.52	0.48	0.486667	0.0305505	3.33	3.51	3.46	3.43333	0.0929157	4.57	4.6	4.7	4.62333	0.0680686

## Sheet: Fig. 2e
Time(h)	OD600
	Q3964					Q3964△gnd					Q3964△xfspk△gnd + 12.5 mM KAc
	Parallel 1	Parallel 2	Parallel 3	Mean	Error bar	Parallel 1	Parallel 2	Parallel 3	Mean	Error bar	Parallel 1	Parallel 2	Parallel 3	Mean	Error bar
0	0.04	0.04	0.04	0.04	0	0.032	0.035	0.034	0.0336667	0.00152753	0.032	0.034	0.032	0.0326667	0.0011547
2	0.119	0.113	0.108	0.113333	0.00550757	0.092	0.096	0.1	0.096	0.004	0.035	0.055	0.058	0.0493333	0.0125033
4	0.195	0.199	0.19	0.194667	0.00450925	0.169	0.171	0.171	0.170333	0.0011547	0.045	0.068	0.062	0.0583333	0.0119304
6	0.325	0.34	0.3	0.321667	0.0202073	0.382	0.388	0.382	0.384	0.0034641	0.042	0.059	0.058	0.053	0.00953939
8	0.805	0.785	0.765	0.785	0.02	0.606	0.599	0.596	0.600333	0.0051316	0.053	0.054	0.061	0.056	0.0043589
10	1.44	1.33	1.51	1.42667	0.0907377	1.22	1.1	1.19	1.17	0.06245	0.062	0.057	0.059	0.0593333	0.00251661
12	2.09	1.83	2.04	1.98667	0.137961	1.51	1.55	1.58	1.54667	0.0351188	0.062	0.061	0.054	0.059	0.0043589
14	2.71	2.63	2.67	2.67	0.04	2.32	2.23	2.32	2.29	0.0519615	0.059	0.062	0.053	0.058	0.00458258
17	3.14	3.11	3.14	3.13	0.0173205	2.9	2.95	2.98	2.94333	0.0404145	0.061	0.064	0.064	0.063	0.00173205
20	3.59	3.56	3.36	3.50333	0.125033	3.13	3.35	3.51	3.33	0.190788	0.063	0.068	0.071	0.0673333	0.00404145
24	3.54	3.63	3.59	3.58667	0.0450925	3.11	3.31	3.55	3.32333	0.220303	0.059	0.057	0.065	0.0603333	0.00416333
28	3.62	3.66	3.58	3.62	0.04	3.22	3.35	3.53	3.36667	0.155671	0.058	0.064	0.064	0.062	0.0034641

## Sheet: Fig. 2f
Strains	Final OD600			Mean	Error bar	Specific growth rate (h-1)			Mean	Error bar
	Parallel 1	Parallel 2	Parallel 3			Parallel 1	Parallel 2	Parallel 3
Q3952	4.86	4.82	4.87	4.85	0.0264575	0.5586	0.5553	0.5794	0.564433	0.0130661
Q3964	3.62	3.66	3.58	3.62	0.04	0.4549	0.4124	0.4787	0.448667	0.0335867
Q3952△aceE + 12.5 mM KAc	3.33	3.51	3.46	3.43333	0.0929157	0.5692	0.538	0.5552	0.554133	0.0156273
Q3952△aceE + 25 mM KAc	4.57	4.6	4.7	4.62333	0.0680686	0.3983	0.3804	0.3748	0.3845	0.0122748
Q3964△gnd	3.22	3.35	3.53	3.36667	0.155671	0.3964	0.375	0.3791	0.3835	0.0113583
Q3952△aceE	0.46	0.52	0.48	0.486667	0.0305505	0.3122	0.3042	0.272	0.296133	0.0212794

## Sheet: Fig. 2g
Strains	AcP (mM/OD)						Mean	Error bar
	Parallel 1	Parallel 2	Parallel 3	Parallel 4	Parallel 5	Parallel 6
WT	1.9518	1.8864	1.5027	2.4372	2.0668	2.1898	2.00578	0.314314
Q3952ΔaceE	1.4055	1.331	0.9119	0.668	0.7538	0.7202	0.965067	0.323592
Q3964	3.7262	3.8466	3.9871	3.4393	3.145	3.7114	3.6426	0.30363

## Sheet: Fig. 2h
Strains	Pyruvate (mM/OD)						Mean	Error bar
	Parallel 1	Parallel 2	Parallel 3	Parallel 4	Parallel 5	Parallel 6
WT	3.4063	3.4162	3.0326	3.2036	3.249	3.0437	3.22523	0.16754
Q3952ΔaceE	7.6893	7.3398	7.3741	7.4551	7.6945	7.7165	7.54488	0.174345
Q3964	5.1454	4.8826	4.404	4.6318	4.4708	4.6718	4.70107	0.274704

## Sheet: Fig. 3b
Loop size (nt)	Inhibition efficiency
	Promoter
	Pj23116	Pj23118	Pj23119
50	0.0899	0.3407	0.3821
80	0.1461	0.425	0.6261
100	0.2161	0.5721	0.8251
150	0.1009	0.2433	0.5533
200	0.0718	0.2936	0.573

## Sheet: Fig. 3c
Strains	AcP (mM/OD)			Mean	Error bar
	Parallel 1	Parallel 2	Parallel 3
WT	2.3404	1.742	2.014	2.03213	0.299612
Q3964	3.3292	3.6284	4.0164	3.658	0.344555
asgapA	2.6884	1.8804	3.012	2.52693	0.582824
aspfkA	4.5776	4.2368	4.8096	4.54133	0.288117
asgapB	2.3716	2.9884	2.674	2.678	0.308419

## Sheet: Fig. 3d
Strains	Final OD600			Mean	Error bar	Specific growth rate (h-1)			Mean	Error bar
	Parallel 1	Parallel 2	Parallel 3			Parallel 1	Parallel 2	Parallel 3
Q3964	4.18	4.1	4.23	4.17	0.0655744	0.4377	0.4684	0.4617	0.455933	0.016142
asgapA	1.38	1.49	1.48	1.45	0.0608276	0.2072	0.1979	0.2	0.2017	0.0048775
aspfkA	3.27	3.35	3.32	3.31333	0.0404145	0.3542	0.3705	0.3614	0.362033	0.00816844
asgapB	1.2	1.26	1.26	1.24	0.034641	0.2601	0.2432	0.2821	0.2618	0.0195056

[truncated: 69 more sheets: Fig. 3e, Fig. 3f, Fig. 3g, Fig. 3h, Fig. 3i, Fig. 3j, Fig. 3k, Fig. 4b, Fig. 4d, Fig. 4e, Fig. 4f, Fig. 4g, Fig. 4i, Fig. 5b, Fig. 5c, Fig. 5d, Fig. 5e, Fig. 5f, Fig. 5g, Fig. 5h …]
